# Supplementary material for: Fibroblast Growth Factor Receptor Inhibitors Decrease Proliferation of Melanoma Cell Lines and Their Activity Is Modulated by Vitamin D
Source: Int J Mol Sci. 2024 Feb 21;25(5):2505. doi: 10.3390/ijms25052505 (PMC10931346; doi:10.3390/ijms25052505)
Supplement: Supplementary file 1 [file ijms-25-02505-s001.zip]

Archive with 1 entries (1 files):
- ijms-2866566-supplementary.pdf
